# Supplementary material for: Insights on autophagosome–lysosome tethering from structural and biochemical characterization of human autophagy factor EPG5
Source: Commun Biol. 2021 Mar 5;4:291. doi: 10.1038/s42003-021-01830-x (PMC7935953; doi:10.1038/s42003-021-01830-x)
Supplement: Supplementary file 4 — Supplementary Data [file 42003_2021_1830_MOESM4_ESM.xlsx]

## Sheet: Fig.2b
Fig2b
Quantification of hEPG5 binding to GST (control) and GST-LC3/GABARAP subfamily proteins							Data for Fig. 2b bar graph
Run 1	Input (Coomassie Blue)	hEPG5 (Western Blot)	Prey/Bait	Prey/Bait normalized by largest hEPG5 input intensity:	6.16599
EPG5 Input	n/a	4268360	n/a	n/a				GST	LC3A	LC3B	LC3C	GABARAP	GABARAPL1	GABARAPL2
GST	513467719	0	0	0			Run 1	0	0.00892778	0.00476991	0.0236158	0.0510784	0.0496052	0.0411709
LC3A	354064088	512652	0.00144791	0.00892778			Run 2	0.00218388	0.0129005	0.00779535	0.0377734	0.0395272	0.0397335	0.0363433
LC3B	301117928	232940	0.000773584	0.00476991			Run 3	0.00767602	0.0213969	0.0192465	0.032955	0.0461145	0.0484989	0.0341834
LC3C	189788961	726894	0.00383001	0.0236158			Average	0.00328663	0.0144084	0.0106039	0.0314481	0.0455734	0.0459459	0.0372325
GABARAP	400376088	3316674	0.0082839	0.0510784
GABARAPL1	287115072	2309832	0.00804497	0.0496052
GABARAPL2	402778656	2689392	0.0066771	0.0411709
							Difference of hEPG5 binding ratio between GABARAP subfamily and LC3 subfamily proteins
Run 2	Input (Coomassie Blue)	hEPG5 (Western Blot)	Prey/Bait	Prey/Bait normalized by largest hEPG5 input intensity:	15.4116
EPG5 Input	n/a	1707713	n/a	n/a				Run 1	LC3 Family Average Ratio				0.0124378
GST	535224887	75843	0.000141703	0.00218388					GABARAP Family Average Ratio				0.0472848
LC3A	385028235	322293	0.000837063	0.0129005					Ratio of GABARAP Family: LC3 Family				3.80169
LC3B	329855355	166844	0.00050581	0.00779535
LC3C	300877868	737442	0.00245097	0.0377734				Run 2	LC3 Family Average Ratio				0.0194898
GABARAP	485475118	1245129	0.00256476	0.0395272					GABARAP Family Average Ratio				0.0385347
GABARAPL1	348077574	897396	0.00257815	0.0397335					Ratio of GABARAP Family: LC3 Family				1.97717
GABARAPL2	349329316	823779	0.00235817	0.0363433
								Run 3	LC3 Family Average Ratio				0.0245328
									GABARAP Family Average Ratio				0.0429323
Run 3	Input (Coomassie Blue)	hEPG5 (Western Blot)	Prey/Bait	Prey/Bait normalized by largest hEPG5 input intensity	1				Ratio of GABARAP Family: LC3 Family				1.74999
EPG5 Input	n/a	26318652	n/a	n/a
GST	828542428	6359908	0.00767602	0.00767602				Average Ratio of GABARAP Family: LC3 Family					2.50962
LC3A	587474270	12570103	0.0213969	0.0213969
LC3B	451323000	8686405	0.0192465	0.0192465
LC3C	435181436	14341418	0.032955	0.032955
GABARAP	512127372	23616502	0.0461145	0.0461145
GABARAPL1	520542672	25245766	0.0484989	0.0484989
GABARAPL2	418081074	14291420	0.0341834	0.0341834

## Sheet: Fig.3a
Fig3a
LC3A + LIR1													LC3B + LIR1													LC3C + LIR1													GABARAP + LIR1
DH	INJV	Xt	Mt	XMt	NDH	Fit	DY			Ka (M-1)	Kd (M)		DH	INJV	Xt	Mt	XMt	NDH	Fit	DY			Ka (M-1)	Kd (M)		DH	INJV	Xt	Mt	XMt	NDH	Fit	DY			Ka (M-1)	Kd (M)		DH	INJV	Xt	Mt	XMt	NDH	Fit	DY			Ka (M-1)
(Y)	(Y)	(Y)	(Y)	(X)	(Y)	(Y)	(Y)		Run1	45200	2.21239e-05		(Y)	(Y)	(Y)	(Y)	(X)	(Y)	(Y)	(Y)		Run1	N/A	N/A		(Y)	(Y)	(Y)	(Y)	(X)	(Y)	(Y)	(Y)		Run1	N/A	N/A		(Y)	(Y)	(Y)	(Y)	(X)	(Y)	(Y)	(Y)		Run1	165000
-1.75775	0.2	0	0.06	0.00956	--	-3266.35	--		Run2	58000	1.72414e-05		0.53373	0.2	0	0.06	0.00956	--	N/A	N/A		Run2	N/A	N/A		0.08976	0.2	0	0.06	0.00956	--	N/A	N/A		Run2	N/A	N/A		-0.62115	0.2	0	0.06	0.00956	--	-6252.49	--		Run2	138000
-5.5186	2	0.000572792	0.05994	0.10561	-3566.4	-3193.27	-373.134		Run3	45900	2.17865e-05		-1.90488	2	0.000572792	0.05994	0.10561	-1204.09	N/A	N/A		Run3	N/A	N/A		0.3337	2	0.000572792	0.05994	0.10561	661.383	N/A	N/A		Run3	N/A	N/A		-8.21735	2	0.000572792	0.05994	0.10561	-5815.37	-6162.73	347.366		Run3	110000
-5.10368	2	0.00627	0.05937	0.20258	-3233.68	-3051.57	-182.11		Average	49700	2.03839e-05		-2.05565	2	0.00627	0.05937	0.20258	-1324.54	N/A	N/A		Average	N/A	N/A		0.06187	2	0.00627	0.05937	0.20258	440.066	N/A	N/A		Average	N/A	N/A		-8.08364	2	0.00627	0.05937	0.20258	-5716.98	-5976.13	259.146		Average	137667
-3.9198	2	0.01191	0.05881	0.30047	-2306.22	-2897.4	591.177						-1.21364	2	0.01191	0.05881	0.30047	-617.605	N/A	N/A						-0.22931	2	0.01191	0.05881	0.30047	202.669	N/A	N/A						-8.72946	2	0.01191	0.05881	0.30047	-6314.27	-5750.81	-563.463
-3.96773	2	0.0175	0.05825	0.39926	-2338.79	-2731.87	393.078						-2.20026	2	0.0175	0.05825	0.39926	-1434.49	N/A	N/A						-0.2086	2	0.0175	0.05825	0.39926	225.227	N/A	N/A						-7.99997	2	0.0175	0.05825	0.39926	-5698.99	-5480.68	-218.307
-4.70591	2	0.02304	0.0577	0.49897	-2969.72	-2556.88	-412.847						-1.42471	2	0.02304	0.0577	0.49897	-782.842	N/A	N/A						-0.1763	2	0.02304	0.0577	0.49897	257.499	N/A	N/A						-7.51611	2	0.02304	0.0577	0.49897	-5311.56	-5161.05	-150.506
-3.80137	2	0.02851	0.05715	0.59959	-2234.76	-2375.07	140.31						-1.94765	2	0.02851	0.05715	0.59959	-1213.23	N/A	N/A						-0.35169	2	0.02851	0.05715	0.59959	116.741	N/A	N/A						-6.91274	2	0.02851	0.05715	0.59959	-4827.56	-4790.51	-37.0502
-3.52864	2	0.03394	0.0566	0.70112	-2042.52	-2189.71	147.197						-1.73908	2	0.03394	0.0566	0.70112	-1033.97	N/A	N/A						-0.35356	2	0.03394	0.0566	0.70112	120.628	N/A	N/A						-5.92168	2	0.03394	0.0566	0.70112	-4036.72	-4373.28	336.56
-3.6188	2	0.03931	0.05606	0.80356	-2120.57	-2004.42	-116.153						-1.57774	2	0.03931	0.05606	0.80356	-894.02	N/A	N/A						-0.37194	2	0.03931	0.05606	0.80356	110.814	N/A	N/A						-5.76782	2	0.03931	0.05606	0.80356	-3911.42	-3920.84	9.41869
-3.47075	2	0.04462	0.05553	0.90692	-1927.81	-1822.81	-105.005						-1.80199	2	0.04462	0.05553	0.90692	-1075.35	N/A	N/A						-0.32435	2	0.04462	0.05553	0.90692	156.018	N/A	N/A						-5.13257	2	0.04462	0.05553	0.90692	-3312.67	-3451.66	138.993
-3.01622	2	0.04988	0.055	1.01119	-1653.74	-1648.2	-5.54167						-1.5848	2	0.04988	0.055	1.01119	-888.763	N/A	N/A						-0.4923	2	0.04988	0.055	1.01119	21.6509	N/A	N/A						-4.52114	2	0.04988	0.055	1.01119	-2907.84	-2988.09	80.2548
-2.90418	2	0.05509	0.05448	1.11637	-1543.88	-1483.28	-60.5992						-2.24291	2	0.05509	0.05448	1.11637	-1431.54	N/A	N/A						-0.40259	2	0.05509	0.05448	1.11637	102.061	N/A	N/A						-4.12966	2	0.05509	0.05448	1.11637	-2565.11	-2551.39	-13.7217
-2.8607	2	0.06024	0.05396	1.22246	-1506.96	-1330	-176.961						-1.49054	2	0.06024	0.05396	1.22246	-798.876	N/A	N/A						-0.18104	2	0.06024	0.05396	1.22246	292.379	N/A	N/A						-3.5735	2	0.06024	0.05396	1.22246	-2100.96	-2157.25	56.2931
-2.62445	2	0.06533	0.05344	1.32947	-1376.04	-1189.49	-186.551						-0.98362	2	0.06533	0.05344	1.32947	-370.699	N/A	N/A						-0.35116	2	0.06533	0.05344	1.32947	156.357	N/A	N/A						-3.64086	2	0.06533	0.05344	1.32947	-2223.05	-1813.79	-409.26
-2.53676	2	0.07038	0.05293	1.43739	-1275.41	-1062.17	-213.246						-0.69047	2	0.07038	0.05293	1.43739	-120.616	N/A	N/A						-0.77251	2	0.07038	0.05293	1.43739	-188.983	N/A	N/A						-2.62369	2	0.07038	0.05293	1.43739	-1347.85	-1522.24	174.392
-1.9713	2	0.07536	0.05243	1.54622	-781.333	-947.853	166.52						-1.03524	2	0.07536	0.05243	1.54622	-402.083	N/A	N/A						-0.62838	2	0.07536	0.05243	1.54622	-63.026	N/A	N/A						-2.84904	2	0.07536	0.05243	1.54622	-1512.78	-1279.09	-233.694
-1.49639	2	0.08029	0.05193	1.65596	-455.899	-845.943	390.043						-0.67004	2	0.08029	0.05193	1.65596	-91.8572	N/A	N/A						-0.78313	2	0.08029	0.05193	1.65596	-186.1	N/A	N/A						-2.20644	2	0.08029	0.05193	1.65596	-1047.61	-1078.39	30.7832
-1.89371	2	0.08517	0.05143	1.76661	-751.17	-755.555	4.38435						-1.72634	2	0.08517	0.05143	1.76661	-966.166	N/A	N/A						-0.4816	2	0.08517	0.05143	1.76661	71.112	N/A	N/A						-2.26487	2	0.08517	0.05143	1.76661	-1060.47	-913.523	-146.95
-1.88514	2	0.08999	0.05094	1.87818	-754.823	-675.662	-79.1606						-1.46355	2	0.08999	0.05094	1.87818	-741.193	N/A	N/A						-0.71058	2	0.08999	0.05094	1.87818	-113.71	N/A	N/A						-1.62901	2	0.08999	0.05094	1.87818	-541.379	-778.16	236.782
-1.42291	2	0.09476	0.05045	1.99066	-390.469	-605.189	214.72						-1.91352	2	0.09476	0.05045	1.99066	-1110.13	N/A	N/A						-1.37704	2	0.09476	0.05045	1.99066	-663.056	N/A	N/A						-1.61091	2	0.09476	0.05045	1.99066	-547.13	-666.764	119.634
	--	0.09947	0.04997	--										--	0.09947	0.04997	--										--	0.09947	0.04997	--										--	0.09947	0.04997	--
[truncated: 23 more columns]

## Sheet: Fig.3b
Fig3b
LC3A + LIR2													LC3B + LIR2													LC3C + LIR2													GABARAP + LIR2
DH	INJV	Xt	Mt	XMt	NDH	Fit	DY			Ka (M-1)	Kd (M)		DH	INJV	Xt	Mt	XMt	NDH	Fit	DY			Ka (M-1)	Kd (M)		DH	INJV	Xt	Mt	XMt	NDH	Fit	DY			Ka (M-1)	Kd (M)		DH	INJV	Xt	Mt	XMt	NDH	Fit	DY			Ka (M-1)
(Y)	(Y)	(Y)	(Y)	(X)	(Y)	(Y)	(Y)		Run1	695000	1.43885e-06		(Y)	(Y)	(Y)	(Y)	(X)	(Y)	(Y)	(Y)		Run1	265000	3.77358e-06		(Y)	(Y)	(Y)	(Y)	(X)	(Y)	(Y)	(Y)		Run1	N/A	N/A		(Y)	(Y)	(Y)	(Y)	(X)	(Y)	(Y)	(Y)		Run1	5593000
-0.84573	0.5	0	0.06	0.02328	--	-3329.01	--		Run2	540000	1.85185e-06		-0.57363	0.5	0	0.06	0.02328	--	-2949.06	--		Run2	257000	3.89105e-06		-0.79273	0.5	0	0.06	0.02328	--	N/A	N/A		Run2	N/A	N/A		-0.9737	0.5	0	0.06	0.02328	--	-5795.82	--		Run2	5200000
-7.72507	2.0001	0.00139	0.05986	0.11696	-3103.31	-3315.75	212.439		Run3	512000	1.95313e-06		-7.90283	2.0001	0.00139	0.05986	0.11696	-2897.71	-2921.17	23.4653		Run3	220000	4.54545e-06		-3.829	2.0001	0.00139	0.05986	0.11696	143.256	N/A	N/A		Run3	N/A	N/A		-11.3486	2.0001	0.00139	0.05986	0.11696	-6122.73	-5792.53	-330.207		Run3	9580000
-8.153	2.0001	0.00694	0.05931	0.2115	-3453.74	-3288.65	-165.093		Average	582333	1.74794e-06		-7.87964	2.0001	0.00694	0.05931	0.2115	-2874.49	-2866.54	-7.95072		Average	247333	4.07003e-06		-4.10382	2.0001	0.00694	0.05931	0.2115	-79.5939	N/A	N/A		Average	N/A	N/A		-10.8354	2.0001	0.00694	0.05931	0.2115	-5688.98	-5785.5	96.517		Average	6791000
-7.99467	2.0001	0.01243	0.05876	0.30691	-3315.6	-3250.44	-65.1576						-7.63979	2.0001	0.01243	0.05876	0.30691	-2670.71	-2794.51	123.798						-4.04817	2.0001	0.01243	0.05876	0.30691	-27.0101	N/A	N/A						-10.8847	2.0001	0.01243	0.05876	0.30691	-5723.81	-5775.1	51.2867
-7.9023	2.0001	0.01787	0.05821	0.40318	-3232.35	-3194.84	-37.5115						-7.85726	2.0001	0.01787	0.05821	0.40318	-2847.97	-2698.63	-149.339						-4.1068	2.0001	0.01787	0.05821	0.40318	-69.5975	N/A	N/A						-11.1972	2.0001	0.01787	0.05821	0.40318	-5977.99	-5759.31	-218.682
-7.81594	2.0001	0.02325	0.05767	0.50032	-3154.07	-3110.98	-43.0914						-7.55598	2.0001	0.02325	0.05767	0.50032	-2592.92	-2570.56	-22.3672						-4.15216	2.0001	0.02325	0.05767	0.50032	-101.067	N/A	N/A						-10.978	2.0001	0.02325	0.05767	0.50032	-5788.97	-5733.99	-54.9858
-7.55571	2.0001	0.02859	0.05714	0.59833	-2930.84	-2979.72	48.883						-7.27831	2.0001	0.02859	0.05714	0.59833	-2357.52	-2400.73	43.2101						-4.31719	2.0001	0.02859	0.05714	0.59833	-232.206	N/A	N/A						-10.7168	2.0001	0.02859	0.05714	0.59833	-5564.98	-5689.55	124.562
-7.3886	2.0001	0.03387	0.05661	0.6972	-2785.15	-2769.1	-16.047						-7.02055	2.0001	0.03387	0.05661	0.6972	-2138.67	-2181.32	42.6583						-4.16199	2.0001	0.03387	0.05661	0.6972	-96.443	N/A	N/A						-10.781	2.0001	0.03387	0.05661	0.6972	-5612.04	-5599.88	-12.1564
-6.84865	2.0001	0.0391	0.05609	0.79693	-2328.72	-2436.41	107.691						-6.85744	2.0001	0.0391	0.05609	0.79693	-1998.65	-1912.4	-86.245						-4.04162	2.0001	0.0391	0.05609	0.79693	10.3497	N/A	N/A						-10.0838	2.0001	0.0391	0.05609	0.79693	-5024.55	-5376.32	351.772
-6.40194	2.0001	0.04428	0.05557	0.89753	-1949.93	-1962.47	12.5379						-6.49199	2.0001	0.04428	0.05557	0.89753	-1689.99	-1608.88	-81.1069						-4.20269	2.0001	0.04428	0.05557	0.89753	-117.315	N/A	N/A						-9.54064	2.0001	0.04428	0.05557	0.89753	-4565.39	-4653.95	88.5612
-5.80071	2.0001	0.04941	0.05505	0.999	-1442.33	-1419.48	-22.8429						-5.87907	2.0001	0.04941	0.05505	0.999	-1175.08	-1300.46	125.383						-4.30262	2.0001	0.04941	0.05505	0.999	-193.981	N/A	N/A						-7.57176	2.0001	0.04941	0.05505	0.999	-2918.13	-2702.45	-215.674
-5.33963	2.0001	0.05448	0.05454	1.10133	-1051.45	-947.479	-103.969						-5.71369	2.0001	0.05448	0.05454	1.10133	-1033.06	-1019.5	-13.561						-4.02694	2.0001	0.05448	0.05454	1.10133	42.4087	N/A	N/A						-4.97627	2.0001	0.05448	0.05454	1.10133	-748.663	-943.858	195.195
-4.91216	2.0001	0.05951	0.05403	1.20452	-688.525	-618.499	-70.0256						-5.25294	2.0001	0.05951	0.05403	1.20452	-644.882	-786.207	141.326						-4.35948	2.0001	0.05951	0.05403	1.20452	-227.98	N/A	N/A						-4.36532	2.0001	0.05951	0.05403	1.20452	-232.844	-359.034	126.189
-4.57369	2.0001	0.06448	0.05353	1.30859	-399.705	-412.412	12.7071						-5.10387	2.0001	0.06448	0.05353	1.30859	-516.392	-604.511	88.1188						-4.09545	2.0001	0.06448	0.05353	1.30859	-1.19186	N/A	N/A						-4.13766	2.0001	0.06448	0.05353	1.30859	-36.3618	-175.68	139.318
-4.26345	2.0001	0.0694	0.05303	1.41351	-134.352	-285.579	151.227						-5.37389	2.0001	0.0694	0.05303	1.41351	-737.081	-467.888	-269.193						-4.19164	2.0001	0.0694	0.05303	1.41351	-74.5103	N/A	N/A						-3.95148	2.0001	0.0694	0.05303	1.41351	125.61	-101.381	226.991
-4.33531	2.0001	0.07427	0.05254	1.51931	-187.344	-205.572	18.2277						-5.01052	2.0001	0.07427	0.05254	1.51931	-429.941	-366.484	-63.4574						-4.30164	2.0001	0.07427	0.05254	1.51931	-159.285	N/A	N/A						-4.23769	2.0001	0.07427	0.05254	1.51931	-105.999	-64.7773	-41.2218
-4.1538	2.0001	0.07908	0.05205	1.62596	-29.1465	-153.146	124						-4.87137	2.0001	0.07908	0.05205	1.62596	-309.608	-291.127	-18.4809						-4.38532	2.0001	0.07908	0.05205	1.62596	-222.075	N/A	N/A						-4.38629	2.0001	0.07908	0.05205	1.62596	-222.88	-44.1809	-178.699
-4.02658	2.0001	0.08385	0.05157	1.73349	83.8589	-117.425	201.284						-4.76243	2.0001	0.08385	0.05157	1.73349	-214.413	-234.609	20.1961						-4.50179	2.0001	0.08385	0.05157	1.73349	-312.128	N/A	N/A						-4.03038	2.0001	0.08385	0.05157	1.73349	80.6923	-31.4416	112.134
-4.21672	2.0001	0.08856	0.05109	1.84188	-67.5207	-92.1978	24.6771						-4.87291	2.0001	0.08856	0.05109	1.84188	-302.017	-191.66	-110.357						-3.95211	2.0001	0.08856	0.05109	1.84188	152.972	N/A	N/A						-3.9731	2.0001	0.08856	0.05109	1.84188	135.48	-22.9818	158.462
-4.34786	2.0001	0.09322	0.05061	1.95113	-169.691	-73.8091	-95.8818						-4.51568	2.0001	0.09322	0.05061	1.95113	0.14958	-158.543	158.692						-4.2585	2.0001	0.09322	0.05061	1.95113	-95.2203	N/A	N/A						-4.39328	2.0001	0.09322	0.05061	1.95113	-207.537	-17.0406	-190.496
	--	0.09783	0.05014	--										--	0.09783	0.05014	--										--	0.09783	0.05014	--										--	0.09783	0.05014	--
[truncated: 23 more columns]

## Sheet: Fig.6b
Fig6b
Table 1: Raw DSF Fluorescence Values										Table 2: Normalized DSF Fluorescence Values by maximum Fluorescence
Temperature	Buffer Blank	WaterBlank	WT Run 1	WT Run 2	WT Run 3	Q336R Run 1	Q336R Run 2	Q336R Run 3		Normalized WT Run 1	Normalized WT Run 2	Normalized WT Run 3	Normalized Q336R Run 1	Normalized Q336R Run 2	Normalized Q336R Run 3
25	0.242885	0.188234	0.954987	0.347213	0.452014	0.265112	0.282282	0.415543		0.346715	0.294118	0.27439	0.164634	0.163743	0.190045
25.5	0.242256	0.187657	0.955907	0.346054	0.453283	0.266028	0.283619	0.416878		0.350365	0.294118	0.27439	0.164634	0.163743	0.190045
26	0.241628	0.18708	0.956827	0.344895	0.454551	0.266944	0.284957	0.418213		0.350365	0.285714	0.27439	0.164634	0.163743	0.190045
26.5	0.240999	0.186503	0.957748	0.343736	0.45582	0.26786	0.286294	0.419549		0.350365	0.285714	0.280488	0.164634	0.169591	0.190045
27	0.24037	0.185926	0.958668	0.342577	0.457088	0.268777	0.287631	0.420884		0.350365	0.285714	0.280488	0.164634	0.169591	0.190045
27.5	0.239741	0.185349	0.959588	0.341418	0.458357	0.269693	0.288969	0.42222		0.350365	0.285714	0.280488	0.164634	0.169591	0.190045
28	0.239112	0.184772	0.960508	0.340259	0.459625	0.270609	0.290306	0.423555		0.350365	0.285714	0.280488	0.164634	0.169591	0.190045
28.5	0.238552	0.184274	0.962206	0.33958	0.461214	0.271809	0.291867	0.42532		0.350365	0.285714	0.280488	0.164634	0.169591	0.19457
29	0.238028	0.183798	0.964501	0.339248	0.46307	0.273277	0.293759	0.427606		0.350365	0.285714	0.280488	0.164634	0.169591	0.19457
29.5	0.237494	0.183366	0.967417	0.339157	0.465062	0.275	0.296065	0.430361		0.354015	0.285714	0.286585	0.170732	0.175439	0.19457
30	0.236927	0.182914	0.97101	0.339286	0.46727	0.277051	0.298677	0.433514		0.354015	0.285714	0.286585	0.170732	0.175439	0.19457
30.5	0.236322	0.182437	0.975168	0.339623	0.469668	0.279462	0.301722	0.437051		0.357664	0.285714	0.286585	0.170732	0.175439	0.199095
31	0.235643	0.18191	0.979766	0.340192	0.472253	0.282209	0.305224	0.441061		0.357664	0.285714	0.286585	0.170732	0.181287	0.199095
31.5	0.234969	0.181398	0.984969	0.341097	0.475089	0.285334	0.309065	0.445428		0.357664	0.285714	0.292683	0.176829	0.181287	0.20362
32	0.234303	0.180891	0.991024	0.342423	0.478388	0.288922	0.313279	0.450263		0.361314	0.285714	0.292683	0.176829	0.181287	0.20362
32.5	0.233664	0.180391	0.997725	0.344203	0.482074	0.292896	0.317972	0.455569		0.364964	0.285714	0.292683	0.176829	0.187135	0.208145
33	0.233093	0.179892	1.00543	0.346462	0.486245	0.297243	0.323125	0.461438		0.368613	0.294118	0.29878	0.182927	0.187135	0.208145
33.5	0.232621	0.17943	1.01417	0.349192	0.490979	0.302034	0.328799	0.467854		0.368613	0.294118	0.29878	0.182927	0.192982	0.21267
34	0.232157	0.17898	1.02393	0.352428	0.496344	0.307405	0.335072	0.475055		0.372263	0.294118	0.304878	0.189024	0.19883	0.217195
34.5	0.23172	0.178545	1.03476	0.356168	0.502346	0.313345	0.34196	0.48305		0.375912	0.302521	0.304878	0.189024	0.19883	0.217195
35	0.231321	0.178144	1.04686	0.360426	0.509044	0.319979	0.349581	0.491975		0.383212	0.302521	0.310976	0.195122	0.204678	0.221719
35.5	0.230911	0.177761	1.06016	0.365228	0.516506	0.327401	0.357936	0.501924		0.386861	0.310924	0.317073	0.20122	0.210526	0.226244
36	0.230458	0.177373	1.07482	0.370713	0.524756	0.335679	0.36711	0.512998		0.390511	0.310924	0.317073	0.207317	0.216374	0.230769
36.5	0.230039	0.176989	1.09107	0.376967	0.533871	0.344745	0.377221	0.525091		0.39781	0.319328	0.323171	0.207317	0.222222	0.239819
37	0.229652	0.176628	1.10885	0.383987	0.54401	0.354689	0.388275	0.538292		0.405109	0.319328	0.329268	0.213415	0.22807	0.244344
37.5	0.229303	0.176321	1.12848	0.391953	0.555328	0.365534	0.400289	0.552714		0.412409	0.327731	0.341463	0.22561	0.233918	0.248869
38	0.228989	0.176054	1.15007	0.400938	0.567975	0.377407	0.413354	0.568412		0.419708	0.336134	0.347561	0.231707	0.239766	0.257919
38.5	0.228748	0.175855	1.17375	0.41094	0.582136	0.390393	0.42764	0.585545		0.427007	0.344538	0.353659	0.237805	0.251462	0.266968
39	0.228545	0.175709	1.19959	0.421962	0.597808	0.404636	0.443182	0.604392		0.437956	0.352941	0.365854	0.243902	0.25731	0.271493
39.5	0.228395	0.175607	1.22782	0.434225	0.615043	0.420208	0.460141	0.625081		0.448905	0.361345	0.378049	0.256098	0.269006	0.285068
40	0.228252	0.175496	1.25813	0.447706	0.634014	0.437294	0.478638	0.647784		0.459854	0.378151	0.384146	0.268293	0.280702	0.294118
40.5	0.228136	0.175403	1.29074	0.462458	0.654757	0.455916	0.49887	0.672661		0.470803	0.386555	0.396341	0.280488	0.292398	0.303167
41	0.228061	0.1753	1.32571	0.478693	0.677383	0.476152	0.520739	0.69978		0.485401	0.403361	0.414634	0.292683	0.304094	0.316742
41.5	0.228037	0.175194	1.3634	0.496661	0.7023	0.49825	0.544498	0.729306		0.49635	0.420168	0.426829	0.304878	0.315789	0.330317
42	0.22806	0.175103	1.40406	0.516432	0.729696	0.522382	0.57033	0.761519		0.510949	0.436975	0.445122	0.317073	0.333333	0.343891
42.5	0.228213	0.17511	1.44842	0.538233	0.759731	0.548738	0.598443	0.796561		0.529197	0.453782	0.463415	0.335366	0.350877	0.361991
43	0.228491	0.175222	1.49663	0.562321	0.79257	0.577642	0.629094	0.834804		0.547445	0.470588	0.481707	0.353659	0.368421	0.375566
43.5	0.228836	0.175438	1.54915	0.58875	0.828543	0.609467	0.662727	0.876688		0.565693	0.495798	0.506098	0.371951	0.385965	0.39819
44	0.229284	0.175776	1.60566	0.617434	0.867514	0.644247	0.699416	0.922424		0.587591	0.521008	0.530488	0.390244	0.409357	0.41629
44.5	0.229796	0.176181	1.66628	0.648358	0.909571	0.682326	0.739426	0.972259		0.609489	0.546218	0.554878	0.414634	0.432749	0.438914
45	0.230338	0.176624	1.73078	0.681397	0.954551	0.723713	0.782866	1.02639		0.631387	0.571429	0.579268	0.439024	0.45614	0.466063
45.5	0.230949	0.177121	1.79914	0.71639	1.00251	0.768574	0.82978	1.08488		0.656934	0.605042	0.609756	0.469512	0.48538	0.488688
46	0.231699	0.177677	1.8707	0.753164	1.05293	0.816815	0.880093	1.14753		0.682482	0.630252	0.640244	0.5	0.51462	0.520362
46.5	0.232642	0.178358	1.94567	0.791544	1.1057	0.868632	0.93389	1.21453		0.711679	0.663866	0.676829	0.530488	0.54386	0.547511
47	0.233852	0.179213	2.02339	0.831281	1.16036	0.923956	0.991053	1.28571		0.737226	0.697479	0.707317	0.560976	0.578947	0.58371
47.5	0.235336	0.180241	2.10276	0.871879	1.21633	0.982795	1.05142	1.36091		0.766423	0.731092	0.743902	0.597561	0.614035	0.615385
48	0.237066	0.18143	2.18247	0.91275	1.27261	1.04464	1.11459	1.43957		0.79562	0.764706	0.77439	0.634146	0.649123	0.651584
48.5	0.239033	0.182816	2.26116	0.953038	1.32829	1.10882	1.1799	1.52114		0.824818	0.798319	0.810976	0.676829	0.690058	0.687783
49	0.241129	0.184319	2.33686	0.991972	1.38216	1.17434	1.24652	1.60427		0.854015	0.831933	0.841463	0.713415	0.730994	0.723982
49.5	0.243372	0.185982	2.40767	1.02867	1.4327	1.23984	1.31315	1.68742		0.879562	0.865546	0.871951	0.756098	0.766082	0.764706
50	0.245767	0.187781	2.47245	1.06242	1.47896	1.30394	1.37842	1.76886		0.90146	0.890756	0.902439	0.792683	0.807018	0.800905
50.5	0.248369	0.189769	2.53023	1.09241	1.52009	1.36506	1.44066	1.84665		0.923358	0.915966	0.926829	0.835366	0.842105	0.837104
51	0.251196	0.191976	2.58054	1.11839	1.55539	1.42196	1.49844	1.91906		0.941606	0.941176	0.95122	0.865854	0.877193	0.868778
51.5	0.254287	0.194451	2.62309	1.14012	1.5843	1.47331	1.55014	1.9845		0.956204	0.957983	0.963415	0.896341	0.906433	0.895928
52	0.257559	0.197157	2.65799	1.15741	1.60714	1.51812	1.59478	2.04201		0.970803	0.97479	0.981707	0.926829	0.929825	0.923077
52.5	0.261068	0.200229	2.68595	1.17045	1.62413	1.55569	1.63155	2.09057		0.981752	0.983193	0.987805	0.95122	0.953216	0.945701
53	0.264728	0.203636	2.70712	1.17981	1.63557	1.58592	1.66056	2.13012		0.989051	0.991597	1	0.969512	0.97076	0.963801
53.5	0.268585	0.207421	2.72202	1.18574	1.64211	1.60866	1.68194	2.16063		0.992701	1	1	0.981707	0.982456	0.977376
54	0.272658	0.211608	2.73151	1.18864	1.64467	1.62454	1.69668	2.18282		0.99635	1	1	0.987805	0.994152	0.986425
54.5	0.277069	0.216349	2.73687	1.18928	1.64385	1.63423	1.70564	2.19709		1	1	1	0.993902	1	0.995475
55	0.281726	0.221555	2.73789	1.18806	1.63989	1.63853	1.70997	2.20503		1	1	1	1	1	1
55.5	0.286673	0.227358	2.7356	1.18527	1.63344	1.63845	1.71033	2.20779		1	1	0.993902	1	1	1
56	0.291684	0.233648	2.73056	1.1815	1.62494	1.63523	1.70791	2.20654		0.99635	0.991597	0.987805	1	1	1
56.5	0.296764	0.240504	2.72292	1.17677	1.61428	1.62931	1.7029	2.20189		0.992701	0.991597	0.981707	0.993902	0.994152	0.995475
57	0.301652	0.247686	2.71252	1.17122	1.60158	1.62147	1.69591	2.19519		0.989051	0.983193	0.97561	0.987805	0.994152	0.995475
57.5	0.306181	0.254986	2.70009	1.16514	1.58755	1.61237	1.68739	2.18662		0.985401	0.983193	0.969512	0.981707	0.988304	0.99095
58	0.310195	0.262	2.68603	1.15873	1.57236	1.60226	1.67785	2.17642		0.981752	0.97479	0.957317	0.97561	0.982456	0.986425
58.5	0.313673	0.268542	2.67037	1.15205	1.55605	1.59117	1.6672	2.16474		0.974453	0.966387	0.95122	0.969512	0.976608	0.977376
59	0.316347	0.274169	2.65348	1.14565	1.53941	1.5797	1.65615	2.15221		0.967153	0.966387	0.939024	0.963415	0.97076	0.972851
59.5	0.318169	0.278692	2.63551	1.13945	1.52276	1.56786	1.64473	2.13859		0.963504	0.957983	0.926829	0.957317	0.959064	0.968326
60	0.319085	0.28215	2.61642	1.13342	1.50607	1.55547	1.63282	2.12375		0.956204	0.94958	0.920732	0.95122	0.953216	0.959276
60.5	0.319	0.284593	2.59612	1.12749	1.48971	1.54244	1.62035	2.10793		0.948905	0.94958	0.908537	0.939024	0.947368	0.954751
61	0.31787	0.285898	2.57469	1.12158	1.47405	1.52883	1.60745	2.09128		0.937956	0.941176	0.896341	0.932927	0.94152	0.945701
61.5	0.315729	0.285982	2.55259	1.11558	1.45929	1.51467	1.59381	2.07393		0.930657	0.941176	0.890244	0.920732	0.929825	0.936652
62	0.312692	0.284827	2.5307	1.10952	1.4458	1.50001	1.5796	2.05604		0.923358	0.932773	0.884146	0.914634	0.923977	0.932127
62.5	0.308967	0.282254	2.50972	1.10349	1.4337	1.48528	1.56505	2.03821		0.916058	0.92437	0.871951	0.908537	0.918129	0.923077
63	0.304804	0.278276	2.49007	1.09731	1.42276	1.47072	1.55036	2.02026		0.908759	0.92437	0.865854	0.896341	0.906433	0.914027
63.5	0.300456	0.273157	2.47232	1.09095	1.41275	1.45642	1.53559	2.00216		0.90146	0.915966	0.859756	0.890244	0.900585	0.904977
64	0.296144	0.267309	2.45626	1.08429	1.40309	1.44227	1.52101	1.98377		0.89781	0.907563	0.853659	0.878049	0.888889	0.895928
64.5	0.291996	0.261041	2.4408	1.07721	1.39312	1.42835	1.50654	1.96495		0.890511	0.907563	0.847561	0.871951	0.883041	0.886878
65	0.288075	0.254717	2.42513	1.06955	1.38264	1.41443	1.49205	1.94538		0.886861	0.89916	0.841463	0.859756	0.871345	0.882353
65.5	0.284347	0.248531	2.40866	1.06158	1.37166	1.40047	1.47752	1.92535		0.879562	0.890756	0.835366	0.853659	0.865497	0.873303
66	0.280787	0.242627	2.39095	1.05329	1.36013	1.38649	1.46308	1.90505		0.872263	0.882353	0.829268	0.847561	0.853801	0.864253
66.5	0.277406	0.237016	2.37174	1.04472	1.34821	1.37239	1.44852	1.88437		0.864964	0.87395	0.823171	0.835366	0.847953	0.850679
67	0.274179	0.231704	2.35177	1.03608	1.3362	1.35822	1.43382	1.86356		0.857664	0.87395	0.817073	0.829268	0.836257	0.841629
67.5	0.271087	0.226683	2.33139	1.02746	1.32408	1.34402	1.41916	1.84286		0.850365	0.865546	0.804878	0.817073	0.830409	0.832579
68	0.268153	0.221966	2.31079	1.01874	1.31184	1.32987	1.40443	1.8222		0.843066	0.857143	0.79878	0.810976	0.818713	0.823529
68.5	0.265312	0.217491	2.29003	1.00998	1.29962	1.31574	1.38956	1.80143		0.835766	0.848739	0.792683	0.804878	0.812865	0.81448
69	0.262532	0.213268	2.26934	1.00114	1.28736	1.30172	1.37464	1.78081		0.828467	0.840336	0.786585	0.792683	0.80117	0.80543
69.5	0.259802	0.209297	2.24835	0.992244	1.27505	1.28781	1.35986	1.76041		0.821168	0.831933	0.780488	0.786585	0.795322	0.79638
70	0.257119	0.205561	2.22708	0.983278	1.26293	1.27393	1.34497	1.73992		0.813869	0.823529	0.768293	0.77439	0.783626	0.78733
70.5	0.254495	0.202105	2.20565	0.97432	1.25075	1.26029	1.33015	1.71951		0.806569	0.815126	0.762195	0.768293	0.777778	0.778281
71	0.251987	0.198915	2.18416	0.965375	1.23842	1.24668	1.31534	1.69922		0.79562	0.815126	0.756098	0.762195	0.77193	0.769231
71.5	0.249588	0.195983	2.1627	0.956577	1.22637	1.23322	1.30071	1.67911		0.788321	0.806723	0.75	0.75	0.760234	0.760181
72	0.247298	0.193311	2.14161	0.947833	1.21425	1.22012	1.28605	1.65888		0.781022	0.798319	0.737805	0.743902	0.754386	0.751131
72.5	0.245103	0.190873	2.12057	0.939061	1.20192	1.20705	1.27157	1.6389		0.773723	0.789916	0.731707	0.737805	0.74269	0.742081
73	0.242981	0.188623	2.09953	0.930276	1.18954	1.19355	1.25713	1.61895		0.766423	0.781513	0.72561	0.72561	0.736842	0.733032
73.5	0.240929	0.186579	2.07864	0.921684	1.17721	1.18048	1.24283	1.59918		0.759124	0.773109	0.719512	0.719512	0.725146	0.723982
74	0.238934	0.184675	2.0576	0.913124	1.16416	1.16725	1.22853	1.57948		0.751825	0.764706	0.707317	0.713415	0.719298	0.714932
74.5	0.237015	0.182926	2.03627	0.904829	1.15111	1.15333	1.21423	1.56002		0.744526	0.756303	0.70122	0.70122	0.707602	0.705882
75	0.235186	0.181331	2.01505	0.896811	1.13763	1.1397	1.19997	1.54064		0.737226	0.756303	0.695122	0.695122	0.701754	0.696833
75.5	0.233452	0.179875	1.99404	0.888996	1.12422	1.12625	1.18575	1.52143		0.726277	0.747899	0.682927	0.689024	0.695906	0.687783
76	0.231786	0.178514	1.97309	0.881154	1.11095	1.112	1.17155	1.50231		0.718978	0.739496	0.676829	0.676829	0.684211	0.678733
76.5	0.230209	0.177302	1.95235	0.873341	1.0986	1.09793	1.15727	1.48316		0.711679	0.731092	0.670732	0.670732	0.678363	0.669683
77	0.228672	0.176145	1.93201	0.865095	1.08623	1.08426	1.143	1.46389		0.70438	0.731092	0.664634	0.658537	0.666667	0.660633
77.5	0.227185	0.175067	1.91237	0.856582	1.07431	1.07016	1.12877	1.44474		0.69708	0.722689	0.652439	0.652439	0.660819	0.651584
78	0.225721	0.174032	1.89317	0.848025	1.06241	1.05623	1.11462	1.4256		0.689781	0.714286	0.646341	0.646341	0.649123	0.647059
78.5	0.22434	0.173063	1.87426	0.83915	1.05085	1.0426	1.10036	1.40627		0.682482	0.705882	0.640244	0.634146	0.643275	0.638009
79	0.223029	0.17211	1.85575	0.830094	1.03813	1.02903	1.08617	1.38706		0.678832	0.697479	0.634146	0.628049	0.637427	0.628959
79.5	0.22182	0.171218	1.83736	0.821169	1.02539	1.01532	1.07207	1.36813		0.671533	0.689076	0.628049	0.621951	0.625731	0.61991
80	0.220687	0.170335	1.81841	0.812283	1.0125	1.00173	1.05793	1.3492		0.664234	0.680672	0.615854	0.609756	0.619883	0.61086
80.5	0.219658	0.169506	1.79913	0.803363	0.999501	0.988057	1.0438	1.33046		0.656934	0.672269	0.609756	0.603659	0.608187	0.60181
81	0.21863	0.168677	1.77987	0.794648	0.985406	0.975505	1.02991	1.31214		0.649635	0.663866	0.603659	0.597561	0.602339	0.59276
81.5	0.217646	0.167941	1.7603	0.78617	0.972005	0.962541	1.01618	1.29408		0.642336	0.663866	0.591463	0.585366	0.596491	0.58371
82	0.216693	0.167256	1.74067	0.777668	0.959756	0.949847	1.00266	1.27619		0.635036	0.655462	0.585366	0.579268	0.584795	0.579186
82.5	0.215749	0.166626	1.7211	0.769059	0.947725	0.937949	0.98935	1.25868		0.627737	0.647059	0.579268	0.573171	0.578947	0.570136
83	0.21481	0.165999	1.70176	0.759905	0.935693	0.92604	0.976446	1.24136		0.620438	0.638655	0.573171	0.567073	0.573099	0.561086
83.5	0.213954	0.165449	1.68247	0.750846	0.924231	0.912181	0.963888	1.22425		0.613139	0.630252	0.560976	0.554878	0.561404	0.552036
84	0.213105	0.164824	1.66409	0.741354	0.912989	0.899041	0.951792	1.20764		0.605839	0.621849	0.554878	0.54878	0.555556	0.547511
84.5	0.212307	0.164192	1.64602	0.731675	0.899674	0.886708	0.939704	1.19129		0.60219	0.613445	0.54878	0.542683	0.549708	0.538462
85	0.211606	0.163597	1.62865	0.722316	0.886392	0.873379	0.928616	1.17576		0.594891	0.605042	0.542683	0.530488	0.54386	0.533937
85.5	0.210988	0.163079	1.61166	0.71336	0.873752	0.860484	0.917443	1.16122		0.587591	0.596639	0.530488	0.52439	0.538012	0.524887
86	0.210411	0.162562	1.59528	0.703932	0.861701	0.850204	0.906562	1.14772		0.583942	0.588235	0.52439	0.518293	0.532164	0.520362
86.5	0.209935	0.162143	1.57858	0.694622	0.849678	0.839925	0.895918	1.13423		0.576642	0.579832	0.518293	0.512195	0.526316	0.511312
87	0.209504	0.161808	1.5625	0.686071	0.839404	0.828655	0.885846	1.12179		0.569343	0.579832	0.512195	0.506098	0.520468	0.506787
87.5	0.209103	0.161535	1.54695	0.677153	0.830445	0.819765	0.874506	1.10865		0.565693	0.571429	0.506098	0.5	0.508772	0.502262
88	0.208738	0.161291	1.53207	0.668394	0.821579	0.811479	0.863949	1.09517		0.558394	0.563025	0.5	0.493902	0.502924	0.497738
88.5	0.20847	0.161169	1.51752	0.660085	0.812856	0.802066	0.852909	1.08073		0.554745	0.554622	0.493902	0.487805	0.497076	0.488688
89	0.208229	0.161103	1.50374	0.652362	0.805336	0.793349	0.841283	1.06679		0.547445	0.546218	0.493902	0.481707	0.491228	0.484163
89.5	0.208007	0.161064	1.49043	0.643889	0.797827	0.785524	0.829498	1.05171		0.543796	0.537815	0.487805	0.481707	0.48538	0.475113
90	0.20782	0.161002	1.47742	0.635735	0.788832	0.775243	0.818659	1.03724		0.540146	0.537815	0.481707	0.47561	0.479532	0.470588
90.5	0.207684	0.161005	1.46475	0.627742	0.779855	0.765333	0.807159	1.02228		0.532847	0.529412	0.47561	0.469512	0.473684	0.461538
91	0.207512	0.160973	1.45254	0.619881	0.771042	0.754867	0.796113	1.00804		0.529197	0.521008	0.469512	0.457317	0.467836	0.457014
91.5	0.20739	0.16098	1.44045	0.611557	0.761374	0.743565	0.785839	0.993508		0.525547	0.512605	0.463415	0.45122	0.461988	0.447964
92	0.207372	0.16102	1.42837	0.603664	0.751788	0.732865	0.775665	0.979805		0.521898	0.504202	0.457317	0.445122	0.45614	0.443439
92.5	0.207417	0.161163	1.41578	0.596115	0.742914	0.723372	0.764915	0.965907		0.518248	0.504202	0.45122	0.439024	0.444444	0.438914
93	0.207485	0.161301	1.40293	0.588734	0.734302	0.712564	0.754325	0.952726		0.510949	0.495798	0.445122	0.432927	0.438596	0.429864
93.5	0.207622	0.161489	1.38982	0.581615	0.725702	0.702653	0.743921	0.939593		0.507299	0.487395	0.445122	0.426829	0.432749	0.425339
94	0.207796	0.161674	1.37645	0.574908	0.71752	0.693966	0.733079	0.926681		0.50365	0.478992	0.439024	0.420732	0.426901	0.420814
94.5	0.207934	0.161878	1.36262	0.568473	0.709009	0.683828	0.722146	0.913826		0.49635	0.478992	0.432927	0.414634	0.421053	0.411765
95	0.208072	0.162081	1.34935	0.561731	0.700311	0.674247	0.711676	0.901686		0.492701	0.470588	0.426829	0.408537	0.415205	0.40724
95.5	0.208227	0.1623	1.33573	0.554719	0.691818	0.665348	0.701491	0.890024		0.489051	0.462185	0.420732	0.408537	0.409357	0.402715
96	0.208413	0.162538	1.32181	0.547383	0.682791	0.657006	0.690944	0.878941		0.481752	0.462185	0.414634	0.402439	0.403509	0.39819
96.5	0.208578	0.162798	1.30791	0.539937	0.672124	0.647357	0.680562	0.868742		0.478102	0.453782	0.408537	0.396341	0.397661	0.393665
97	0.208812	0.163092	1.29407	0.5322	0.661251	0.63935	0.670668	0.8593		0.470803	0.445378	0.402439	0.390244	0.391813	0.38914
97.5	0.209059	0.163384	1.27967	0.524495	0.650989	0.630307	0.660993	0.849745		0.467153	0.436975	0.396341	0.384146	0.385965	0.384615
98	0.209316	0.163684	1.26587	0.517053	0.639684	0.622682	0.651343	0.840164		0.463504	0.436975	0.390244	0.378049	0.380117	0.38009
98.5	0.209577	0.163983	1.25234	0.509898	0.62917	0.615282	0.642352	0.829972		0.456204	0.428571	0.384146	0.378049	0.374269	0.375566
99	0.209863	0.164254	1.24002	0.503224	0.62019	0.610954	0.634286	0.818715		0.452555	0.420168	0.378049	0.371951	0.368421	0.371041
99.5	0.210123	0.164515	1.22781	0.496689	0.611035	0.606602	0.625868	0.807116		0.448905	0.420168	0.371951	0.371951	0.368421	0.366516
100	0.210397	0.164698	1.21834	0.491234	0.603502	0.606881	0.619431	0.793748		0.445255	0.411765	0.365854	0.371951	0.362573	0.357466
